# Supplementary material for: Transcriptome Analysis Reveals Immunomodulatory Effect of Spore-Displayed p75 on Human Intestinal Epithelial Caco-2 Cells
Source: Int J Mol Sci. 2022 Nov 22;23(23):14519. doi: 10.3390/ijms232314519 (PMC9739243; doi:10.3390/ijms232314519)
Supplement: Supplementary file 1 [file ijms-23-14519-s001.zip]

Archive with 1 entries (1 files):
- ijms-1997195-supplementary.pdf
